# Supplementary material for: Synthesis of New Benzothiazole Acylhydrazones as Anticancer Agents
Source: Molecules. 2018 May 1;23(5):1054. doi: 10.3390/molecules23051054 (PMC6102592; doi:10.3390/molecules23051054)
Supplement: Supplementary file 1 [file molecules-23-01054-s001.zip]

Archive with 1 entries (1 files):
- molecules-289912-supplementary.pdf
